# Supplementary material for: Intracellular Reverse Transcription of Pfizer BioNTech COVID-19 mRNA Vaccine BNT162b2 In Vitro in Human Liver Cell Line
Source: Curr Issues Mol Biol. 2022 Feb 25;44(3):1115–26. doi: 10.3390/cimb44030073 (PMC8946961; doi:10.3390/cimb44030073)
Supplement: Supplementary file 1 [file cimb-44-00073-s001.zip]

Archive with 1 entries (1 files):
- cimb-1581495-supplementary.xlsx
