# Supplementary material for: Intracellular Reverse Transcription of Pfizer BioNTech COVID-19 mRNA Vaccine BNT162b2 In Vitro in Human Liver Cell Line
Source: Curr Issues Mol Biol. 2022 Feb 25;44(3):1115–26. doi: 10.3390/cimb44030073 (PMC8946961; doi:10.3390/cimb44030073)
Supplement: Supplementary file 1 [file cimb-44-00073-s001.zip › cimb-1581495-supplementary.xlsx]

## Sheet: Galaxy1-_UCSC_Main_on_Human__ct
#chrom	chromStart	chromEnd	strand	Vac seq Start	Vac seq End	match (nt)	misMatch (nt)
chr12	11953674	11953798	+	3638	3762	30	0
chr1	233182809	233182988	+	2576	2628	28	0
chr1	103521090	103521137	-	3453	3481	27	0
chr1	10519799	10519826	-	2808	2836	26	0
chr2	7993410	7993437	+	396	425	26	1
chr20	58073360	58073387	+	2800	2827	26	1
chr10	133357020	133357042	-	2570	2594	22	0
chr1	33048487	33048508	-	1282	1303	21	0
chr1	34874235	34874257	+	930	953	21	0
chr1	158251699	158251721	+	161	182	21	0
chr10	26835377	26835398	+	2808	2829	21	0
chr11	8441550	8441571	-	2808	2829	21	0
chr1	67847084	67847104	+	2199	2219	20	0
chr1	226667480	226667501	-	13	33	20	0
chr1	58699907	58699926	-	2830	2849	19	0
chr1	233258930	233258949	-	2803	2822	19	0
chr10	50739163	50739182	-	3513	3532	19	0
chr10	107681014	107681033	-	923	942	19	0
chr13	37683584	37683603	-	2953	2976	19	0
chr14	104957407	104957427	+	1319	1339	19	1
chr1	1425668	1425686	+	116	134	18	0
chr1	6211089	6211107	+	3749	3767	18	0
chr1	17866794	17866812	+	1290	1308	18	0
chr1	41696629	41696647	+	3745	3763	18	0
chr1	70755939	70755957	-	2833	2851	18	0
chr1	100792479	100792497	+	296	314	18	0
chr1	143656805	143656823	-	658	676	18	0
chr1	157308598	157308616	-	873	891	18	0
chr1	159042109	159042127	+	25	43	18	0
chr10	55123908	55123926	-	647	665	18	0
chr10	72913405	72913423	+	3286	3304	18	0
chr1	4061185	4061202	-	2582	2599	17	0
chr1	4090444	4090461	-	21	38	17	0
chr1	15569529	15569546	+	3434	3451	17	0
chr1	54695285	54695302	-	1740	1757	17	0
chr1	63361744	63361761	+	812	829	17	0
chr1	64340094	64340111	+	1683	1700	17	0
chr1	108729470	108729487	+	2434	2451	17	0
chr1	112999000	112999017	+	3718	3735	17	0
chr1	151925455	151925472	-	1734	1751	17	0
chr1	156022169	156022186	+	8	25	17	0
chr1	170116610	170116627	-	3448	3465	17	0
chr1	208257835	208257852	-	3638	3655	17	0
chr1	225831820	225831837	-	2890	2907	17	0
chr1	227631765	227631782	-	2552	2569	17	0
chr1	233605350	233605367	+	3809	3826	17	0
chr1	239072484	239072501	+	2022	2039	17	0
chr10	1406355	1406372	-	449	466	17	0
chr10	4931725	4931742	-	2273	2290	17	0
chr10	32262026	32262043	+	1529	1546	17	0
chr10	32378729	32378746	-	2578	2595	17	0
chr10	52864870	52864887	-	724	741	17	0
chr10	78371430	78371447	+	2576	2593	17	0
chr10	99386295	99386312	-	7	24	17	0
chr10	110650595	110650612	-	3630	3647	17	0
chr10	127260174	127260191	-	2249	2266	17	0
chr10	132093720	132093737	-	956	973	17	0
chr11	2761375	2761392	-	2646	2663	17	0
chr11	57981845	57981862	-	286	303	17	0
chr1	8621215	8621231	-	61	77	16	0
chr1	16020545	16020561	+	1737	1753	16	0
chr1	36019100	36019116	-	302	318	16	0
chr1	46363715	46363731	+	3108	3124	16	0
chr1	46469420	46469436	+	2992	3008	16	0
chr1	48643315	48643331	+	139	155	16	0
chr1	73758145	73758161	-	1744	1760	16	0
chr1	80187865	80187881	+	1815	1831	16	0
chr1	95506050	95506066	-	2503	2519	16	0
chr1	98343005	98343021	+	296	312	16	0
chr1	99305325	99305341	+	1664	1680	16	0
chr1	155644200	155644216	+	122	138	16	0
chr1	159918315	159918331	-	3747	3763	16	0
chr1	163176990	163177006	+	3716	3732	16	0
chr1	172318180	172318196	-	3728	3744	16	0
chr1	188483075	188483091	+	956	972	16	0
chr1	220438610	220438626	-	1552	1568	16	0
chr1	223779180	223779196	-	2453	2469	16	0
chr1	235831370	235831386	+	3444	3460	16	0
chr1	236078035	236078051	+	2503	2519	16	0
chr8	132906870	132906886	+	65	82	16	0
chr10	10886510	10886526	+	3577	3593	16	0
chr10	30536785	30536801	+	122	138	16	0
chr10	30981920	30981936	-	376	392	16	0
chr10	59593660	59593676	+	1880	1896	16	0
chr10	88511475	88511491	+	2939	2955	16	0
chr10	105769485	105769501	+	1147	1163	16	0
chr10	115255840	115255856	+	3728	3744	16	0
chr10	119443055	119443071	+	3009	3025	16	0
chr11	2121685	2121701	-	2041	2057	16	0
chr17	33041802	33041817	-	1741	1756	15	0
chr12	120134529	120134543	+	742	756	14	0
chr18	9844567	9844581	-	2026	2040	14	0
chr1	206060675	206060688	+	2062	2075	13	0
chr18	9844319	9844332	-	2275	2288	13	0
chr1	206990444	206990456	+	1676	1688	12	0
chr2	159973830	159973842	+	372	384	12	0
chr5	140567934	140567946	+	1531	1543	12	0
chr8	143093393	143093405	-	1686	1698	12	0
chr12	103157654	103157666	-	156	168	12	0
chr17	33041664	33041676	-	1881	1893	12	0
chr18	9844642	9844654	-	1549	1561	12	0
chr18	42141224	42141236	+	2808	2820	12	0
chr8_KI270817v1_alt	88978	88990	-	1686	1698	12	0
chr17_KI270857v1_alt	605264	605276	-	1812	1824	12	0
chr17_KI270909v1_alt	112924	112936	-	1812	1824	12	0
chr1	23147675	23147686	-	791	802	11	0
chr2	159974060	159974071	+	604	615	11	0
chr3	49299820	49299831	-	2804	2815	11	0
chr3	49299870	49299881	-	2754	2765	11	0
chr5	140567465	140567476	+	1314	1325	11	0
chr10	30536465	30536476	+	167	178	11	0
chr10	55123964	55123975	-	399	410	11	0
chr10	55123982	55123993	-	715	726	11	0
chr10	88511416	88511427	+	2556	2567	11	0
chr17	33041165	33041176	-	2192	2203	11	0
chr17	50483955	50483966	-	3419	3430	11	0
chr18	42141027	42141038	+	2171	2182	11	0
chr18	42141175	42141186	+	2864	2875	11	0
chr5_KI270792v1_alt	20957	20968	+	991	1002	11	0
chr17_KI270857v1_alt	605055	605066	-	2022	2033	11	0
chr17_KI270909v1_alt	112715	112726	-	2022	2033	11	0
chr2	7993098	7993108	+	22	32	10	0
chr1	239072379	239072388	+	1767	1776	9	0
chr12	11953183	11953192	+	3182	3191	9	0
chr18	9844592	9844600	-	1799	1807	8	0
chr10	55123953	55123960	-	516	523	7	0
chr18	9844586	9844591	-	1828	1833	5	0
